# Supplementary material for: Identification of gene co-expression clusters in liver tissues from multiple porcine populations with high and low backfat androstenone phenotype
Source: BMC Genet. 2015 Feb 28;16:21. doi: 10.1186/s12863-014-0158-8 (PMC4365963; doi:10.1186/s12863-014-0158-8)
Supplement: Additional file 3 — LA GO and KEGG enrichment table. Additional table containing GO and KEGG enrichment analysis results for LA clusters. [file 12863_2014_158_MOESM3_ESM.xls]

## Sheet: Sheet1
LA GO enrichment results
Cluster Id: LA 0
	GO.ID	Term	Annotated	Significant	Expected	enrichment p-value	enriched genes (Entrez gene Id)
	GO:0032259	methylation	195	11	6.48	0.00014	100517946, 100155530, 100524391, 100157715, 100156590, 100626002, 100520522, 100157055, 100526161, 100620715, 100157555
	GO:0040011	locomotion	934	23	31.04	0.00076	100621675, 396849, 733637, 100038011, 100153339, 100523972, 100518179, 396969, 100519764, 100515470, 100533200, 100511619, 100512008, 397527, 100519989, 100622921, 100156072, 100520086, 100522884, 100621766, 780410, 100517519, 396593
	GO:0022008	neurogenesis	877	19	29.14	0.00303	396849, 733637, 100038011, 100153339, 100523972, 100621675, 100505387, 100142626, 100625100, 100511196, 414403, 100144885, 100155820, 100515470, 100520086, 100621766, 100524062, 100737041, 100524413
	GO:0002119	nematode larval development	26	5	0.86	0.00378	100515470, 100522442, 100522884, 100621766, 100520086
	GO:0006396	RNA processing	559	31	18.57	0.00589	100155820, 100156038, 100157075, 100517946, 414403, 100155571, 100515470, 100517118, 100522208, 100522884, 100622181, 100512929, 100621573, 100141407, 100512107, 100512446, 100514155, 100626002, 100525362, 100157236, 100216430, 100511704, 100511863, 100517201, 100524888, 100505387, 396689, 100620715, 100517163, 100511876, 100233181
	GO:0043069	negative regulation of programmed cell death	406	15	13.49	0.00633	396969, 100145894, 100518179, 100523497, 100523972, 396984, 780410, 100154248, 100522887, 100524219, 100505387, 397043, 396689, 396849, 100518735
	GO:0006839	mitochondrial transport	99	11	3.29	0.01591	664654, 100233202, 100525333, 100529117, 100524902, 100156324, 100523423, 100622245, 100620885, 100520786, 100521065
	GO:0051225	spindle assembly	45	5	1.5	0.01653	100511372, 100516543, 100621543, 100505387, 396849
	GO:0016485	protein processing	84	8	2.79	0.01892	100144304, 100135675, 780410, 100156098, 100518735, 100625100, 100627950, 396969
	GO:0045454	cell redox homeostasis	51	5	1.69	0.02652	100158080, 100517534, 100524062, 100520175, 100155820
	GO:0051436	negative regulation of ubiquitin-protein ligase activity involved in mitotic cell cycle	69	6	2.29	0.02675	397043, 100155743, 100156053, 100516779, 100620420, 100739334
	GO:0006366	transcription from RNA polymerase II promoter	1128	25	37.48	0.03064	100505387, 100511372, 100522472, 100525333, 100625100, 100514928, 100514194, 100153924, 100523889, 397043, 100144449, 100156150, 100217386, 100517774, 100736953, 414403, 100622181, 396849, 100156038, 100518182, 100520086, 100518225, 100521397, 100523972, 100524867
	GO:0000216	M/G1 transition of mitotic cell cycle	72	6	2.39	0.03213	397043, 100514295, 100516779, 100525428, 100620420, 100739334
	GO:0007584	response to nutrient	92	6	3.06	0.0354	396984, 397206, 100156205, 100158080, 100515544, 100525333
	GO:0007067	mitosis	243	13	8.07	0.03709	100156053, 100520414, 100144449, 100152867, 414403, 100145894, 100152098, 100155820, 100519249, 100621543, 100155743, 100511709, 396849
	GO:0031647	regulation of protein stability	104	7	3.46	0.03904	100153950, 100514904, 387596, 100513762, 100520086, 396969, 100302538
	GO:0018279	protein N-linked glycosylation via asparagine	96	7	3.19	0.04046	396984, 100152320, 100157203, 100516660, 100522653, 100737254, 100739491
	GO:0007017	microtubule-based process	382	17	12.69	0.04098	100517165, 100533200, 100622870, 100519249, 100520862, 100153339, 100520414, 100155820, 100621543, 100156707, 100156053, 100513839, 100522472, 100511372, 100516543, 100505387, 396849
	GO:0034660	ncRNA metabolic process	236	17	7.84	0.04187	100512929, 100621573, 100141407, 100512107, 100512446, 100514155, 100626002, 100525362, 100620715, 100514707, 100144457, 100517163, 100511876, 100505387, 100157555, 100156038, 100157075
Cluster Id: LA 1
	GO.ID	Term	Annotated	Significant	Expected	enrichment p-value	enriched genes (Entrez gene Id)
	GO:0021915	neural tube development	90	8	1.9	0.00016	100625452, 100525287, 100154376, 100521950, 100153922, 100169702, 100511368, 100737077
	GO:0000122	negative regulation of transcription from RNA polymerase II promoter	381	17	8.05	0.003	397600, 751859, 100153013, 100153922, 100154269, 100156044, 100169702, 100520763, 100522573, 100526249, 100623068, 100625258, 100627684, 100624971, 100519608, 100155227, 100517613
	GO:0010923	negative regulation of phosphatase activity	49	5	1.04	0.00362	397084, 100153535, 100154739, 100627684, 100738591
	GO:0035239	tube morphogenesis	220	9	4.65	0.00853	396763, 100155227, 100625452, 100525287, 100154376, 397600, 100525766, 100625258, 100517036
	GO:0031929	TOR signaling cascade	47	6	0.99	0.01116	100127158, 100514454, 100512677, 751859, 100511299, 100620759
	GO:0007155	cell adhesion	615	19	13	0.02183	100156461, 100524756, 397018, 397084, 397328, 100157961, 100515029, 100621426, 100738279, 100738381, 100626940, 100520035, 100624637, 100520617, 100512281, 100512127, 100517036, 100513361, 100153175
	GO:0030308	negative regulation of cell growth	115	7	2.43	0.0286	397084, 751859, 100155716, 100519695, 100519711, 100622612, 100151990
	GO:0006897	endocytosis	293	8	6.19	0.02905	100518876, 100624668, 100736754, 100738279, 100521692, 397401, 100151990, 397018
	GO:0043065	positive regulation of apoptotic process	333	12	7.04	0.04146	100520023, 100522869, 100625258, 397084, 397600, 100153922, 100155718, 100512981, 100518835, 100153013, 100624971, 751859
	GO:0035023	regulation of Rho protein signal transduction	146	5	3.09	0.04441	100625452, 100518698, 100520835, 100623870, 100624637
Cluster Id: LA 2
	GO.ID	Term	Annotated	Significant	Expected	enrichment p-value	enriched genes (Entrez gene Id)
	GO:0055114	oxidation-reduction process	807	42	8.31	9.6e-11	100627803, 397566, 100512615, 100513366, 100517137, 100516841, 100526144, 399539, 100517196, 396590, 397035, 397036, 397117, 397568, 403326, 733653, 100152373, 100152950, 100157072, 100157162, 100158181, 100520513, 100523701, 100525303, 100738604, 414799, 396615, 100524293, 397574, 100626886, 100155587, 100113422, 497050, 397604, 100154143, 100153698, 100516877, 100153608, 100154817, 100157156, 1…
	GO:0051289	protein homotetramerization	36	6	0.37	1.6e-06	733653, 100153608, 100157072, 100517137, 100524293, 397568
	GO:0006805	xenobiotic metabolic process	105	8	1.08	1.2e-05	497050, 733607, 100512615, 100513366, 100517137, 100523701, 397117, 733653
	GO:0006641	triglyceride metabolic process	82	5	0.84	0.002	100522100, 397212, 397568, 100381252, 448982
	GO:0006629	lipid metabolic process	911	33	9.38	0.00231	397574, 100113422, 100513366, 100627803, 448982, 100516628, 100524293, 100525303, 100381252, 100157156, 397604, 396590, 445466, 100516877, 100522100, 397212, 397568, 100512584, 100625049, 100518154, 733607, 100513872, 100738495, 100153698, 448964, 100154477, 100517137, 445535, 100513532, 100626793, 397036, 100048952, 414425
	GO:0009058	biosynthetic process	3614	40	37.22	0.01118	397438, 100513532, 100157724, 100154509, 397566, 100512615, 100517149, 100625971, 100152373, 100157162, 100627803, 100154160, 396590, 100625049, 397574, 100516877, 100518154, 100526233, 100157156, 448982, 497050, 100512584, 100737003, 100048952, 100523776, 100154817, 100621691, 100156184, 494017, 733607, 100511806, 100625207, 397568, 100517137, 100522709, 397036, 100381252, 100513130, 100626793, …
	GO:0048869	cellular developmental process	2038	11	20.99	0.0115	100515857, 100513532, 100513130, 100524872, 100737643, 100154143, 100157724, 397036, 100524293, 100516396, 397574
	GO:0006810	transport	2743	34	28.25	0.01378	396996, 100152095, 494017, 100154509, 100622765, 100511806, 397593, 445535, 100156470, 100516396, 397212, 100628071, 100517196, 448964, 100157156, 100518154, 397049, 396845, 397035, 100381252, 397036, 100048952, 100515857, 100526144, 100154817, 100157162, 100522100, 100522401, 448982, 100621083, 397604, 100512225, 397585, 100737875
	GO:0008203	cholesterol metabolic process	100	7	1.03	0.01502	396590, 100625049, 397574, 445466, 397568, 397036, 414425
	GO:0042493	response to drug	269	8	2.77	0.01503	100518154, 397036, 397438, 397604, 733667, 100381252, 100517137, 100521221
	GO:0046395	carboxylic acid catabolic process	157	11	1.62	0.02834	100627803, 397604, 100113422, 397574, 100516877, 100516841, 100524293, 100626793, 100151804, 100153698, 100048952
	GO:0019439	aromatic compound catabolic process	953	14	9.82	0.02987	494017, 100154817, 100157156, 100518154, 397036, 100522709, 100048952, 414425, 100151804, 100517137, 100523295, 397593, 100155919, 100516638
	GO:0006869	lipid transport	150	5	1.55	0.03686	397212, 100381252, 100048952, 100522100, 448982
	GO:0009725	response to hormone stimulus	555	7	5.72	0.04158	100156184, 100513532, 100626793, 100517137, 397438, 397604, 100518154
Cluster Id: LA 3
	GO.ID	Term	Annotated	Significant	Expected	enrichment p-value	enriched genes (Entrez gene Id)
	GO:0006415	translational termination	103	5	0.89	0.0019	100513660, 100514135, 100514202, 100525679, 100622613
	GO:0022900	electron transport chain	101	7	0.87	0.0023	100516480, 100524239, 100520312, 100520950, 100521478, 100737997, 397581
	GO:0044281	small molecule metabolic process	2035	19	17.5	0.0038	100152321, 100157523, 100153977, 100524008, 100524881, 397581, 100156354, 100524223, 397123, 100626434, 100512518, 414909, 100512419, 100516480, 100520312, 100520950, 100521478, 100524239, 100525017
	GO:0006401	RNA catabolic process	215	7	1.85	0.0076	100513660, 100514135, 100525679, 100622613, 100512848, 100524881, 100525752
	GO:0007267	cell-cell signaling	693	7	5.96	0.0416	397581, 494467, 100135681, 100515063, 100524008, 100517399, 100170851
Cluster Id: LA 6
	GO.ID	Term	Annotated	Significant	Expected	enrichment p-value	enriched genes (Entrez gene Id)
	GO:0006415	translational termination	103	29	0.67	< 1e-30	396980, 396989, 396993, 397598, 397650, 414390, 414392, 414395, 414416, 414419, 414420, 414422, 733671, 751868, 100037993, 100037994, 100037995, 100155444, 100170119, 100216316, 100512647, 100513643, 100514795, 100516385, 100523526, 100625001, 100627537, 100627662, 100736809
	GO:0006614	SRP-dependent cotranslational protein targeting to membrane	120	29	0.78	< 1e-30	396980, 396989, 396993, 397598, 397650, 414390, 414392, 414395, 414416, 414419, 414420, 414422, 733671, 751868, 100037993, 100037994, 100037995, 100155444, 100170119, 100216316, 100512647, 100513643, 100514795, 100516385, 100523526, 100625001, 100627537, 100627662, 100736809
	GO:0000184	nuclear-transcribed mRNA catabolic process, nonsense-mediated decay	128	29	0.84	< 1e-30	396980, 396989, 396993, 397598, 397650, 414390, 414392, 414395, 414416, 414419, 414420, 414422, 733671, 751868, 100037993, 100037994, 100037995, 100155444, 100170119, 100216316, 100512647, 100513643, 100514795, 100516385, 100523526, 100625001, 100627537, 100627662, 100736809
	GO:0006414	translational elongation	130	29	0.85	< 1e-30	396980, 396989, 396993, 397598, 397650, 414390, 414392, 414395, 414416, 414419, 414420, 414422, 733671, 751868, 100037993, 100037994, 100037995, 100155444, 100170119, 100216316, 100512647, 100513643, 100514795, 100516385, 100523526, 100625001, 100627537, 100627662, 100736809
	GO:0019083	viral transcription	165	29	1.08	< 1e-30	396980, 396989, 396993, 397598, 397650, 414390, 414392, 414395, 414416, 414419, 414420, 414422, 733671, 751868, 100037993, 100037994, 100037995, 100155444, 100170119, 100216316, 100512647, 100513643, 100514795, 100516385, 100523526, 100625001, 100627537, 100627662, 100736809
	GO:0006413	translational initiation	177	29	1.16	< 1e-30	396980, 396989, 396993, 397598, 397650, 414390, 414392, 414395, 414416, 414419, 414420, 414422, 733671, 751868, 100037993, 100037994, 100037995, 100155444, 100170119, 100216316, 100512647, 100513643, 100514795, 100516385, 100523526, 100625001, 100627537, 100627662, 100736809
	GO:0006364	rRNA processing	88	7	0.58	1.2e-05	414392, 414420, 414422, 100037994, 100216316, 100627662, 100520407
	GO:0042592	homeostatic process	903	8	5.9	0.038	100038026, 100359359, 397030, 100155307, 100515777, 414392, 100620215, 100233189
Cluster Id: LA 7
	GO.ID	Term	Annotated	Significant	Expected	enrichment p-value	enriched genes (Entrez gene Id)
	GO:0048585	negative regulation of response to stimulus	566	5	3.14	0.02706	100516060, 100621690, 100518254, 100155489, 100518921
	GO:0006195	purine nucleotide catabolic process	629	5	3.49	0.02722	100154612, 396555, 100516060, 100157246, 733640
	GO:0006355	regulation of transcription, DNA-templated	1848	13	10.26	0.03237	100511426, 100521573, 100155634, 100156073, 100157799, 100512046, 100516593, 100522707, 100524487, 100525128, 100135659, 396609, 100517252
	GO:0048699	generation of neurons	794	5	4.41	0.04386	733640, 396609, 100737749, 100738351, 100518921
Cluster Id: LA 8
	GO.ID	Term	Annotated	Significant	Expected	enrichment p-value	enriched genes (Entrez gene Id)
	GO:0010951	negative regulation of endopeptidase activity	109	5	0.59	0.0024	397688, 100125972, 100152012, 397602, 100624590
	GO:0007243	intracellular protein kinase cascade	723	5	3.89	0.01	100522469, 100155578, 100515868, 100624590, 100514637
	GO:0007599	hemostasis	396	5	2.13	0.0155	396611, 397653, 100125972, 100157972, 397602
	GO:0005975	carbohydrate metabolic process	651	6	3.5	0.0196	100156085, 100157242, 100622752, 100515868, 397602, 100286778
	GO:0043065	positive regulation of apoptotic process	333	6	1.79	0.0493	100155578, 396611, 100520614, 100522469, 100624590, 100286873
HA GO enrichment results
Cluster Id: HA 0
	GO.ID	Term	Annotated	Significant	Expected	enrichment p-value	enriched genes (Entrez gene Id)
	GO:0006415	translational termination	103	35	4.55	2.8e-22	396989, 396993, 397598, 397650, 414390, 414416, 414419, 414422, 733671, 100037993, 100037994, 100038023, 100038029, 100049695, 100135671, 100155444, 100170119, 100216316, 100512647, 100513643, 100514135, 100514202, 100514637, 100514795, 100516385, 100516861, 100517165, 100523526, 100525679, 100525692, 100623279, 100625001, 100627537, 100736809, 100158002
	GO:0006614	SRP-dependent cotranslational protein targeting to membrane	120	37	5.3	8.1e-22	396989, 396993, 397598, 397650, 414390, 414416, 414419, 414422, 733671, 100037993, 100037994, 100038023, 100038029, 100049695, 100135671, 100152689, 100155444, 100170119, 100216316, 100512647, 100513370, 100513643, 100514135, 100514637, 100514795, 100516385, 100516861, 100517165, 100523526, 100525679, 100525692, 100620327, 100623279, 100625001, 100625983, 100627537, 100736809
	GO:0006414	translational elongation	130	39	5.74	1.4e-21	100517244, 396989, 396993, 397598, 397650, 414390, 414416, 414419, 414422, 733671, 100037993, 100037994, 100038023, 100038029, 100049695, 100135671, 100144457, 100155444, 100170119, 100216316, 100512647, 100513643, 100514135, 100514637, 100514795, 100516385, 100516488, 100516861, 100523526, 100525679, 100525692, 100623279, 100624328, 100625001, 100627537, 100736809, 100737048, 100517165, 100620327
	GO:0019083	viral transcription	165	35	7.29	4.5e-21	396989, 396993, 397598, 397650, 414390, 414416, 414419, 414422, 733671, 100037993, 100037994, 100038023, 100038029, 100049695, 100135671, 100155444, 100170119, 100216316, 100512647, 100513643, 100514135, 100514637, 100514795, 100516385, 100516861, 100517165, 100523526, 100525679, 100525692, 100623279, 100625001, 100627537, 100736809, 414403, 100511241
	GO:0006413	translational initiation	177	41	7.82	1.3e-20	396989, 396993, 397598, 397650, 414390, 414416, 414419, 414422, 733671, 100037993, 100037994, 100038023, 100038029, 100049695, 100135671, 100144452, 100153958, 100155444, 100155889, 100170119, 100216316, 100512647, 100513643, 100514135, 100514637, 100514795, 100516385, 100516861, 100517165, 100523526, 100525679, 100525692, 100623279, 100625001, 100627537, 100736809, 100736981, 100522801, 10062771…
	GO:0000184	nuclear-transcribed mRNA catabolic process, nonsense-mediated decay	128	34	5.65	7.1e-18	396989, 396993, 397598, 397650, 414390, 414416, 414419, 414422, 733671, 100037993, 100037994, 100038023, 100038029, 100049695, 100135671, 100153097, 100155444, 100170119, 100216316, 100512647, 100513643, 100514135, 100514637, 100514795, 100516385, 100516861, 100517165, 100523526, 100525679, 100525692, 100623279, 100625001, 100627537, 100736809
	GO:0022904	respiratory electron transport chain	92	21	4.06	5.1e-09	396615, 396956, 414412, 100154319, 100154817, 100157156, 100516480, 100522775, 100524239, 100524308, 100524613, 100524676, 100622245, 100624067, 100037985, 100516161, 100516402, 100520950, 100521478, 100523751, 100156375
	GO:0042273	ribosomal large subunit biogenesis	17	6	0.75	5.9e-05	100512929, 414422, 100037994, 100135671, 100216316, 100525313
	GO:0006364	rRNA processing	88	14	3.89	6.1e-05	100516861, 100512929, 414422, 100037994, 100038023, 100135671, 100141407, 100156164, 100216316, 100512446, 100514155, 100623279, 100626002, 100520407
	GO:0040010	positive regulation of growth rate	20	6	0.88	0.00016	100156164, 100516385, 100521680, 100522442, 100621766, 100627410
	GO:0006099	tricarboxylic acid cycle	28	7	1.24	0.00017	397039, 399540, 414412, 100524676, 100627128, 100739668, 399539
	GO:0019430	removal of superoxide radicals	15	5	0.66	0.00063	397036, 397123, 100154319, 100512476, 100516343
	GO:0007067	mitosis	243	18	10.73	0.0007	100520414, 397379, 414403, 100145894, 100152098, 100153480, 100519249, 100736854, 100524467, 397015, 397581, 100621543, 100153133, 100155743, 100151828, 100511709, 100520587, 396849
	GO:0002119	nematode larval development	26	6	1.15	0.00146	100515470, 100521680, 100522442, 100621766, 100627410, 100524872
	GO:0055114	oxidation-reduction process	807	70	35.63	0.00188	100517713, 100157582, 100525333, 397039, 399540, 414412, 100524676, 100627128, 100739668, 399539, 397123, 100152555, 100517196, 397036, 397180, 397189, 397403, 397581, 403124, 733653, 100152988, 100153541, 100154319, 100154728, 100155717, 100156930, 100157162, 100312964, 100524062, 100524089, 100524702, 100525117, 100525583, 100621573, 100621922, 100737077, 100170131, 396615, 100626199, 100520950…
	GO:0042274	ribosomal small subunit biogenesis	25	7	1.1	0.00257	100038023, 100155444, 100516385, 100516861, 100141407, 100525313, 100623279
	GO:0072593	reactive oxygen species metabolic process	92	14	4.06	0.00426	100038002, 100516161, 100516402, 100152260, 397036, 100154319, 100516343, 100144442, 397123, 100512476, 100519976, 100134857, 100154143, 100157936
	GO:0032259	methylation	195	11	8.61	0.00438	100520407, 100517946, 100626661, 100155530, 100511498, 100157715, 100523776, 100156590, 100626002, 100157055, 100157555
	GO:0006120	mitochondrial electron transport, NADH to ubiquinone	37	6	1.63	0.00521	100037985, 100516161, 100516402, 100520950, 100521478, 100523751
	GO:0045454	cell redox homeostasis	51	7	2.25	0.00673	397581, 100154728, 100154744, 100359359, 100517534, 100524062, 100520175
	GO:0031145	anaphase-promoting complex-dependent proteasomal ubiquitin-dependent protein catabolic process anaphase-promoting complex-dependent proteasomal ubiquitin-dependent protein catabolic process	81	9	3.58	0.00919	397015, 397379, 100153133, 100155743, 100514637, 100516779, 100620420, 100626738, 100739334
	GO:0043524	negative regulation of neuron apoptotic process	82	9	3.62	0.00994	396849, 397036, 397123, 397602, 100154143, 100154319, 100154477, 100518735, 100519976
	GO:0051436	negative regulation of ubiquitin-protein ligase activity involved in mitotic cell cycle	69	8	3.05	0.01072	397379, 100153133, 100155743, 100514637, 100516779, 100620420, 100626738, 100739334
	GO:0051437	positive regulation of ubiquitin-protein ligase activity involved in mitotic cell cycle	71	8	3.14	0.01265	397379, 100153133, 100155743, 100514637, 100516779, 100620420, 100626738, 100739334
	GO:0009792	embryo development ending in birth or egg hatching	452	14	19.96	0.01336	100155889, 100523889, 780410, 396984, 396692, 100512542, 100515470, 100516385, 100521680, 100524872, 100627410, 100169702, 100737077, 100627099
	GO:0042542	response to hydrogen peroxide	62	8	2.74	0.01384	387596, 397036, 100154319, 100522469, 100738328, 100154143, 100512476, 100516343
	GO:0042127	regulation of cell proliferation	866	33	38.24	0.01664	100038002, 100169702, 100519764, 397027, 397379, 100152689, 100154143, 100512542, 100521769, 100525313, 100624989, 100144442, 100142626, 100154319, 100514707, 100517912, 100737077, 100154248, 100151828, 100738296, 396849, 397588, 494464, 100144464, 100145894, 100515470, 100519976, 100738866, 100511709, 100627099, 397411, 100516161, 100155530
	GO:0006184	GTP catabolic process	448	26	19.78	0.01677	396849, 595116, 100134857, 100151822, 100152555, 100513370, 100513798, 100514255, 100516468, 100516623, 100518253, 100520862, 100522208, 100620478, 100516488, 100624328, 100521120, 100145888, 100513395, 100512518, 397036, 494464, 100624152, 100515942, 100518732, 100156351
	GO:0042255	ribosome assembly	20	6	0.88	0.01757	100038023, 100155444, 100516385, 595107, 100525313, 100624590
	GO:0045839	negative regulation of mitosis	35	5	1.55	0.01769	397379, 100153133, 100155743, 100511709, 100520587
	GO:0040017	positive regulation of locomotion	204	8	9.01	0.018	397018, 100169702, 396849, 100522049, 100519764, 100521680, 100627410, 494464
	GO:0006412	translation	453	65	20	0.02002	100517244, 414390, 100038029, 100151914, 100152689, 100154748, 100156324, 100271903, 100512482, 100513370, 100524194, 100525608, 100625983, 414422, 100037994, 396993, 414419, 397598, 100514135, 397650, 100623279, 733671, 100514795, 100514637, 100525679, 100523526, 100517165, 100512647, 100627537, 100216316, 100037993, 100736809, 100135671, 100170119, 396989, 100144457, 100625001, 397588, 10051686…
	GO:0034660	ncRNA metabolic process	236	24	10.42	0.02413	100516861, 100512929, 100621573, 414422, 100037994, 100038023, 100135671, 100141407, 100156164, 100216316, 100512446, 100514155, 100623279, 100626002, 100514707, 100518652, 100144457, 100620180, 100517163, 100520407, 100157555, 100153480, 100157075, 100524872
	GO:0009615	response to virus	177	10	7.82	0.02509	494464, 100154248, 100524881, 100620420, 100624758, 396752, 100624590, 100524332, 397588, 100517795
	GO:0006396	RNA processing	559	42	24.68	0.02512	100153107, 100153480, 100157075, 100517946, 100524872, 414403, 100153958, 100511241, 100515470, 100517118, 100520297, 100522208, 100523448, 100622181, 100739257, 100516861, 100512929, 100621573, 414422, 100037994, 100038023, 100135671, 100141407, 100156164, 100216316, 100512446, 100514155, 100623279, 100626002, 768102, 100153145, 100157236, 100216430, 100511704, 100517201, 100524888, 100517163, 1…
	GO:0051402	neuron apoptotic process	129	12	5.7	0.02564	396849, 397036, 397123, 397602, 100154143, 100154319, 100154477, 100518735, 100519976, 100524062, 100151828, 100627352
	GO:0090068	positive regulation of cell cycle process	140	12	6.18	0.02886	100512542, 100514637, 100516779, 100620420, 100626738, 100739334, 100153133, 100169702, 100517912, 100151828, 396849, 100624590
	GO:0045471	response to ethanol	68	7	3	0.02983	396849, 397036, 100154232, 100312964, 100513629, 100520023, 100154319
	GO:0034341	response to interferon-gamma	91	6	4.02	0.03125	100294688, 100523089, 100627950, 100135050, 100737265, 397525
	GO:0006521	regulation of cellular amino acid metabolic process	55	6	2.43	0.03348	397034, 100144447, 100516779, 100620420, 100626738, 100739334
	GO:0006749	glutathione metabolic process	42	5	1.85	0.03709	397036, 100154319, 100156085, 100626791, 397095
	GO:0051591	response to cAMP	57	6	2.52	0.03896	100142626, 100312964, 100516161, 100517616, 100518587, 100522469
	GO:0043154	negative regulation of cysteine-type endopeptidase activity involved in apoptotic process	57	6	2.52	0.03896	397123, 397602, 100154143, 100520023, 100523972, 100624590
	GO:0000216	M/G1 transition of mitotic cell cycle	72	7	3.18	0.03908	100514295, 100514637, 100516779, 100525428, 100620420, 100626738, 100739334
	GO:0022008	neurogenesis	877	27	38.72	0.04097	100512542, 396849, 733637, 100523972, 100737643, 100738296, 100142626, 397123, 100516212, 100169702, 100524308, 414403, 100515470, 100520297, 100621766, 100627415, 100153480, 100524062, 100151828, 397036, 396738, 100519685, 100512867, 100154319, 396603, 100144442, 397379
	GO:0044281	small molecule metabolic process	2035	121	89.86	0.04356	397574, 397438, 100511895, 100517713, 100157582, 100525333, 414412, 100739668, 397039, 100627128, 397036, 100154319, 100156085, 100626791, 397095, 100154612, 100517744, 100157694, 100736826, 733683, 100142626, 100514398, 100520587, 396849, 595116, 100134857, 100151822, 100152555, 100513370, 100513798, 100514255, 100516468, 100516623, 100518253, 100520862, 100522208, 100620478, 100516488, 10062432…
	GO:0006119	oxidative phosphorylation	54	9	2.38	0.04481	100522515, 100524613, 100037985, 100516161, 100516402, 100520950, 100521478, 100523751, 100156375
	GO:0009790	embryo development	730	29	32.23	0.04586	100155889, 100523889, 100522469, 100514194, 780410, 396984, 396692, 100512542, 733671, 100126844, 100157582, 100513109, 100514135, 100516861, 100519764, 100515470, 100516385, 100521680, 100524872, 100627410, 100169702, 100737077, 100157795, 100518587, 100519685, 100153480, 100516343, 397036, 100627099
	GO:0048869	cellular developmental process	2038	60	89.99	0.04755	396849, 100521183, 100359359, 780410, 100169702, 100514194, 396692, 100217386, 100512542, 100157555, 100524872, 733637, 100523972, 100737643, 100144464, 100521680, 100627410, 100144442, 100738296, 100519976, 100620468, 100511372, 100142626, 397123, 100516212, 100518225, 100627415, 100524308, 414403, 100515470, 100520297, 100621766, 100154143, 494464, 397206, 100737469, 414390, 100155887, 10015348…
	GO:0006200	ATP catabolic process	142	11	6.27	0.04959	396956, 100154817, 100157156, 100622245, 100739334, 100144452, 100524881, 100152503, 100626614, 100153026, 100624590
Cluster Id: HA 1
	GO.ID	Term	Annotated	Significant	Expected	enrichment p-value	enriched genes (Entrez gene Id)
	GO:0010951	negative regulation of endopeptidase activity	109	7	0.68	6.7e-07	396937, 397688, 100125972, 100155945, 397072, 445467, 100519789
	GO:0006879	cellular iron ion homeostasis	58	5	0.36	3e-05	396845, 396996, 396998, 397030, 397035
	GO:0055114	oxidation-reduction process	807	18	5.06	3.6e-05	100512615, 100513366, 100517137, 100516841, 396590, 397030, 397035, 397568, 399538, 403326, 733634, 100144511, 100521900, 100738604, 414799, 100524293, 100158147, 100048952
	GO:0006956	complement activation	47	5	0.29	0.0002	445467, 100037952, 100037953, 100124383, 397072
	GO:0046395	carboxylic acid catabolic process	157	5	0.98	0.01788	100521900, 100158147, 100516841, 100524293, 100048952
	GO:0006875	cellular metal ion homeostasis	238	8	1.49	0.03965	100523295, 396845, 396996, 396998, 397030, 397035, 100157073, 100515857
	GO:0006508	proteolysis	799	10	5.01	0.04925	397144, 100124383, 100153090, 100516921, 100515250, 100515483, 397688, 100125972, 100155945, 100513527
Cluster Id: HA 3
	GO.ID	Term	Annotated	Significant	Expected	enrichment p-value	enriched genes (Entrez gene Id)
	GO:0055114	oxidation-reduction process	807	9	1.45	0.00039	403107, 403111, 403215, 100158181, 100301559, 100526144, 397132, 100154810, 100521142
	GO:0044281	small molecule metabolic process	2035	13	3.65	0.00281	397132, 396968, 100153052, 100301559, 100521142, 100154810, 100153932, 100626793, 403107, 100152603, 403111, 403215, 100526144
	GO:0006082	organic acid metabolic process	757	9	1.36	0.01032	397132, 396968, 100153052, 100301559, 100521142, 100154810, 100626793, 403107, 100152603
Cluster Id: HA 10
	GO.ID	Term	Annotated	Significant	Expected	enrichment p-value	enriched genes (Entrez gene Id)
	GO:0007156	homophilic cell adhesion	63	5	0.84	0.0014	100516429, 100520035, 100520617, 100524756, 100626940
	GO:0009166	nucleotide catabolic process	634	8	8.4	0.0018	100520097, 100523703, 100624668, 100141304, 100155921, 100523971, 100153912, 100516255
	GO:0035239	tube morphogenesis	220	6	2.92	0.0035	100625100, 100154376, 397600, 100516429, 100505387, 100625258
	GO:0021915	neural tube development	90	5	1.19	0.0057	100625100, 100154376, 100153922, 100511368, 100516429
	GO:0009987	cellular process	10095	140	133.82	0.0146	100153247, 100151990, 100512472, 100141304, 100517976, 100521032, 100620967, 100512048, 100516227, 100127158, 397600, 100153922, 100154269, 100505387, 100520763, 100625100, 100625258, 100624971, 100519608, 100517613, 100518248, 100157416, 100154192, 100514412, 100514454, 100517759, 100515416, 100516187, 100512848, 100625088, 100519915, 100628160, 100155921, 100626956, 100628127, 100516429, 100524…
	GO:0008152	metabolic process	7747	99	102.69	0.0212	100153247, 100151990, 100512472, 100141304, 100512048, 397600, 100153922, 100154269, 100505387, 100520763, 100625100, 100625258, 100624971, 100519608, 100517613, 100157416, 100154192, 100514412, 100512848, 100625088, 100519915, 100628160, 100155921, 100152542, 100512859, 100524095, 100152819, 100154648, 100514454, 100512419, 100154712, 100514093, 100141307, 100522211, 100155564, 100522038, 100521…
	GO:0000122	negative regulation of transcription from RNA polymerase II promoter	381	10	5.05	0.0302	397600, 100153922, 100154269, 100505387, 100520763, 100625100, 100625258, 100624971, 100519608, 100517613
	GO:0051726	regulation of cell cycle	657	17	8.71	0.0355	100512048, 100516227, 100141304, 100155564, 100505387, 100153922, 100516429, 100521032, 100625258, 100517297, 100520763, 100628127, 396988, 100127158, 100521065, 397600, 100626455
Cluster Id: HA 17
	GO.ID	Term	Annotated	Significant	Expected	enrichment p-value	enriched genes (Entrez gene Id)
	GO:0006457	protein folding	204	7	0.66	1.3e-05	397191, 100152612, 100519184, 100524935, 100737887, 100522203, 100134961
	GO:0006869	lipid transport	150	6	0.48	0.00336	399527, 397381, 100286807, 397681, 100381252, 448982
	GO:0055114	oxidation-reduction process	807	10	2.6	0.03544	397082, 100515785, 100155587, 100113422, 497050, 100153698, 399527, 397681, 100524162, 448982
