# Supplementary material for: Identification of gene co-expression clusters in liver tissues from multiple porcine populations with high and low backfat androstenone phenotype
Source: BMC Genet. 2015 Feb 28;16:21. doi: 10.1186/s12863-014-0158-8 (PMC4365963; doi:10.1186/s12863-014-0158-8)
Supplement: Additional file 4 — HA GO and KEGG enrichment table. Additional table containing GO and KEGG enrichment analysis results for HA clusters. [file 12863_2014_158_MOESM4_ESM.xls]

## Sheet: Sheet1
LA KEGG enrichment results
Cluster Id: LA 2
	KEGG.ID	Pathway	# enriched genes	enrichment p-value	enriched genes (Entrez gene Id)
	ssc03320	PPAR signaling pathway	6	0.00990966	100113422, 100516877, 397212, 403326, 445535, 448982
	ssc04146	Peroxisome	8	0.00109469	100113422, 100516877, 100627803, 397036, 397568, 397574, 414425, 448982
	ssc00280	Valine, leucine and isoleucine degradation	6	0.00149421	100516841, 100523701, 100524293, 100525303, 100626793, 397604
	ssc00071	Fatty acid degradation	8	1.69451e-05	100113422, 100512615, 100513366, 100525303, 100626793, 397604, 403326, 448982
	ssc00830	Retinol metabolism	7	0.000261925	100512615, 100513366, 100513872, 100516628, 100523701, 100738495, 403326
	ssc05204	Chemical carcinogenesis	7	0.000823188	100512615, 100513366, 100513872, 100516628, 100738495, 397117, 733607
	ssc00983	Drug metabolism - other enzymes	5	0.00107901	100155919, 100513872, 100516628, 100522709, 100738495
	ssc00982	Drug metabolism - cytochrome P450	9	3.2451e-06	100152950, 100512615, 100513366, 100513872, 100516628, 100523701, 100738495, 397117, 733607
	ssc00380	Tryptophan metabolism	5	0.00343914	100523701, 100525303, 100626793, 397568, 397604
	ssc00980	Metabolism of xenobiotics by cytochrome P450	7	0.000195177	100512615, 100513366, 100513872, 100516628, 100738495, 397117, 733607
	ssc00053	Ascorbate and aldarate metabolism	5	0.000332401	100513872, 100516628, 100523295, 100525303, 100738495
Cluster Id: LA 3
	KEGG.ID	Pathway	# enriched genes	enrichment p-value	enriched genes (Entrez gene Id)
	ssc00190	Oxidative phosphorylation	7	0.0147405	100037990, 100516480, 100520312, 100520950, 100521478, 100524239, 100737997
	ssc04932	Non-alcoholic fatty liver disease (NAFLD)	7	0.0417778	100037990, 100516480, 100520312, 100520950, 100521478, 100524239, 100737997
	ssc05012	Parkinsons disease	8	0.00499836	100037990, 100516480, 100520312, 100520950, 100521478, 100524239, 100624139, 100737997
Cluster Id: LA 4
	KEGG.ID	Pathway	# enriched genes	enrichment p-value	enriched genes (Entrez gene Id)
	ssc01200	Carbon metabolism	5	0.0410887	100048954, 100152303, 100153301, 396968, 396999
Cluster Id: LA 6
	KEGG.ID	Pathway	# enriched genes	enrichment p-value	enriched genes (Entrez gene Id)
	ssc03010	Ribosome	29	5.08778e-25	100037993, 100037994, 100037995, 100155444, 100170119, 100216316, 100512647, 100513643, 100514795, 100516385, 100517228, 100625001, 100627537, 100627662, 100736809, 396980, 396989, 396993, 397598, 397650, 414390, 414392, 414395, 414416, 414419, 414420, 414422, 733671, 751868
Cluster Id: LA 9
	KEGG.ID	Pathway	# enriched genes	enrichment p-value	enriched genes (Entrez gene Id)
	ssc03013	RNA transport	6	0.0113409	100153958, 100155472, 100520826, 100522801, 100522912, 100736981
	ssc03015	mRNA surveillance pathway	5	0.00234579	100153958, 100515986, 100522703, 397378, 397656
HA KEGG enrichment results
Cluster Id: HA 0
	KEGG.ID	Pathway	# enriched genes	enrichment p-value	enriched genes (Entrez gene Id)
	ssc05016	Huntingtons disease	29	0.0134605	100037985, 100037989, 100037990, 100038000, 100142688, 100154319, 100154817, 100157156, 100170131, 100511241, 100513629, 100516161, 100516402, 100516480, 100517196, 100519249, 100520950, 100521478, 100522775, 100523751, 100524239, 100524308, 100524613, 100524676, 100622245, 100624067, 397036, 414403, 414412
	ssc00190	Oxidative phosphorylation	24	0.00185506	100037985, 100037989, 100037990, 100038000, 100154817, 100156375, 100157156, 100513629, 100516161, 100516402, 100516480, 100520950, 100521478, 100521769, 100522775, 100523751, 100524239, 100524308, 100524613, 100524676, 100622245, 100624067, 396956, 414412
	ssc05010	Alzheimers disease	27	0.0122443	100037985, 100037989, 100037990, 100038000, 100154817, 100156098, 100157156, 100170131, 100513629, 100516161, 100516402, 100516480, 100518735, 100520950, 100521478, 100522775, 100523751, 100524239, 100524308, 100524613, 100524676, 100622245, 100624067, 396603, 397027, 414412, 780410
	ssc05012	Parkinsons disease	24	0.00277977	100037985, 100037989, 100037990, 100038000, 100154817, 100157156, 100170131, 100512631, 100513629, 100516161, 100516402, 100516480, 100517196, 100520950, 100521478, 100522775, 100523751, 100524239, 100524308, 100524613, 100524676, 100622245, 100624067, 414412
	ssc03010	Ribosome	36	1.31823e-06	100037993, 100037994, 100038023, 100038029, 100049695, 100135671, 100151914, 100154748, 100155444, 100156324, 100170119, 100216316, 100512482, 100512647, 100513643, 100514637, 100514795, 100516385, 100516861, 100517165, 100524194, 100525679, 100525692, 100623279, 100625001, 100627537, 100736809, 396989, 396993, 397598, 397650, 414390, 414416, 414419, 414422, 733671
Cluster Id: HA 1
	KEGG.ID	Pathway	# enriched genes	enrichment p-value	enriched genes (Entrez gene Id)
	ssc04610	Complement and coagulation cascades	12	3.49673e-10	100037952, 100037953, 100124383, 100125972, 100155945, 100516921, 100520583, 396982, 397072, 397144, 397688, 445467
	ssc00830	Retinol metabolism	6	7.55976e-05	100512615, 100513366, 100513872, 100514063, 100738495, 403326
	ssc05204	Chemical carcinogenesis	6	0.000213429	100512615, 100513366, 100513872, 100514063, 100738495, 733607
	ssc00860	Porphyrin and chlorophyll metabolism	5	0.00022346	100513872, 100514063, 100738495, 397030, 397035
	ssc00982	Drug metabolism - cytochrome P450	6	6.63694e-05	100512615, 100513366, 100513872, 100514063, 100738495, 733607
	ssc00980	Metabolism of xenobiotics by cytochrome P450	6	5.8064e-05	100512615, 100513366, 100513872, 100514063, 100738495, 733607
Cluster Id: HA 17
	KEGG.ID	Pathway	# enriched genes	enrichment p-value	enriched genes (Entrez gene Id)
	ssc03320	PPAR signaling pathway	5	0.000203442	100113422, 100157521, 100286807, 399527, 448982
	ssc04141	Protein processing in endoplasmic reticulum	6	0.00141785	100154318, 100511362, 100519184, 100522203, 397191, 397606
