# Supplementary material for: Identification of gene co-expression clusters in liver tissues from multiple porcine populations with high and low backfat androstenone phenotype
Source: BMC Genet. 2015 Feb 28;16:21. doi: 10.1186/s12863-014-0158-8 (PMC4365963; doi:10.1186/s12863-014-0158-8)
Supplement: Additional file 5 — LA cluster 2 network file. Cytoscape (.xgmml) file for LA cluster 2. Each edge in the network is annotated with correlation coefficients in all the three datasets and joint CDF calculated. This file can be visualized in Cytoscape (http://www.cytoscape.org/) following the manual for importing xgmml files into Cytoscape (http://wiki.cytoscape.org/GettingStarted). [file 12863_2014_158_MOESM5_ESM.zip]

Archive with 1 entries (1 files):
- 12863_2014_158_MOESM5_ESM.xgmml
