# Supplementary material for: Identification of gene co-expression clusters in liver tissues from multiple porcine populations with high and low backfat androstenone phenotype
Source: BMC Genet. 2015 Feb 28;16:21. doi: 10.1186/s12863-014-0158-8 (PMC4365963; doi:10.1186/s12863-014-0158-8)
Supplement: Additional file 6 — Microarray cluster statistics. Additional table containing statistics for microarray clusters. [file 12863_2014_158_MOESM6_ESM.xls]

## Sheet: Sheet1
Statistics of significant microarray clusters
Cluster Id	#Genes	Significance (p-value)
LA Duroc Landrace 1	539	0.000130407
LA Duroc Landrace 2	215	0.0417615
LA Duroc Landrace 3	150	0.00518111
LA Duroc Landrace 4	90	0.0186144
LA Duroc Landrace 5	90	0.0291415
LA Duroc Landrace 6	70	0.0125188
LA Duroc Landrace 7	55	0.0205701
LA Duroc Landrace 8	55	0.0482607
LA Duroc Landrace 9	39	0.0209107
LA Duroc Landrace 11	30	0.024196
LA Duroc Landrace 12	25	0.0185602
LA Duroc Landrace 13	11	0.000847483
LA Duroc Landrace 17	12	0.00794695
LA Duroc Landrace 19	13	0.0127124
LA Duroc Landrace 20	13	0.0129713
LA Duroc Landrace 21	13	0.0498538
LA Duroc Landrace 23	13	0.00865407
LA Duroc Landrace 28	10	0.0276819
HA Duroc Landrace 1	347	0.00549033
HA Duroc Landrace 2	261	0.0355107
HA Duroc Landrace 3	102	0.022903
HA Duroc Landrace 5	60	0.0146016
HA Duroc Landrace 6	47	0.0115226
HA Duroc Landrace 7	32	0.0469669
HA Duroc Landrace 8	31	0.00433286
HA Duroc Landrace 9	16	0.0146873
HA Duroc Landrace 13	10	0.0125402
HA Duroc Landrace 18	11	0.00070368
Comparison of significant microarray clusters to LA clusters
Cluster 1	Cluster 2	#Cluster 1	#Cluster 2	Common genes	Pval
LA 1	LA Duroc Landrace 1	316	539	287	0
LA 2	LA Duroc Landrace 5	134	90	87	0
LA 3	LA Duroc Landrace 1	116	539	86	0
LA 4	LA Duroc Landrace 3	96	150	76	0
LA 6	LA Duroc Landrace 2	86	215	67	0
LA 6	LA Duroc Landrace 4	86	90	5	0.0403
LA 7	LA Duroc Landrace 6	87	70	60	0
LA 7	LA Duroc Landrace 7	87	55	5	0.0059
LA 8	LA Duroc Landrace 4	72	90	60	0
LA 9	LA Duroc Landrace 1	68	539	55	0
LA 11	LA Duroc Landrace 2	61	215	43	0
LA 11	LA Duroc Landrace 7	61	55	9	0
LA 12	LA Duroc Landrace 3	40	150	32	0
LA 14	LA Duroc Landrace 9	39	39	18	0
LA 17	LA Duroc Landrace 3	21	150	6	0.0001
LA 17	LA Duroc Landrace 7	21	55	13	0
LA 19	LA Duroc Landrace 9	20	39	17	0
LA 21	LA Duroc Landrace 12	21	25	20	0
LA 25	LA Duroc Landrace 13	10	11	7	0
LA 1	HA Duroc Landrace 2	316	256	148	0
LA 2	HA Duroc Landrace 1	134	331	47	0
LA 2	HA Duroc Landrace 5	134	51	28	0
LA 2	HA Duroc Landrace 8	134	27	5	0.0016
LA 2	HA Duroc Landrace 9	134	15	5	0.0001
LA 3	HA Duroc Landrace 2	116	256	29	0
LA 4	HA Duroc Landrace 1	96	331	29	0
LA 4	HA Duroc Landrace 3	96	96	7	0.007
LA 4	HA Duroc Landrace 5	96	51	6	0.0011
LA 6	HA Duroc Landrace 1	86	331	41	0
LA 6	HA Duroc Landrace 6	86	44	6	0.0003
LA 6	HA Duroc Landrace 9	86	15	3	0.0034
LA 8	HA Duroc Landrace 1	72	331	35	0
LA 9	HA Duroc Landrace 1	68	331	23	0
LA 9	HA Duroc Landrace 3	68	96	6	0.0049
LA 14	HA Duroc Landrace 7	39	32	16	0
LA 18	HA Duroc Landrace 7	28	32	6	0
LA 21	HA Duroc Landrace 6	21	44	13	0

## Sheet: Sheet2
Comparison of significant microarray clusters to LA clusters
Cluster 1	Cluster 2	#Cluster 1	#Cluster 2	Common genes	Pval
LA 1	LA Duroc Landrace 1	316	539	287	0
LA 2	LA Duroc Landrace 5	134	90	87	0
LA 3	LA Duroc Landrace 1	116	539	86	0
LA 4	LA Duroc Landrace 3	96	150	76	0
LA 6	LA Duroc Landrace 2	86	215	67	0
LA 6	LA Duroc Landrace 4	86	90	5	0.0403
LA 7	LA Duroc Landrace 6	87	70	60	0
LA 7	LA Duroc Landrace 7	87	55	5	0.0059
LA 8	LA Duroc Landrace 4	72	90	60	0
LA 9	LA Duroc Landrace 1	68	539	55	0
LA 11	LA Duroc Landrace 2	61	215	43	0
LA 11	LA Duroc Landrace 7	61	55	9	0
LA 12	LA Duroc Landrace 3	40	150	32	0
LA 14	LA Duroc Landrace 9	39	39	18	0
LA 17	LA Duroc Landrace 3	21	150	6	0.0001
LA 17	LA Duroc Landrace 7	21	55	13	0
LA 19	LA Duroc Landrace 9	20	39	17	0
LA 21	LA Duroc Landrace 12	21	25	20	0
LA 25	LA Duroc Landrace 13	10	11	7	0
LA 1	HA Duroc Landrace 2	316	256	148	0
LA 2	HA Duroc Landrace 1	134	331	47	0
LA 2	HA Duroc Landrace 5	134	51	28	0
LA 2	HA Duroc Landrace 8	134	27	5	0.0016
LA 2	HA Duroc Landrace 9	134	15	5	0.0001
LA 3	HA Duroc Landrace 2	116	256	29	0
LA 4	HA Duroc Landrace 1	96	331	29	0
LA 4	HA Duroc Landrace 3	96	96	7	0.007
LA 4	HA Duroc Landrace 5	96	51	6	0.0011
LA 6	HA Duroc Landrace 1	86	331	41	0
LA 6	HA Duroc Landrace 6	86	44	6	0.0003
LA 6	HA Duroc Landrace 9	86	15	3	0.0034
LA 8	HA Duroc Landrace 1	72	331	35	0
LA 9	HA Duroc Landrace 1	68	331	23	0
LA 9	HA Duroc Landrace 3	68	96	6	0.0049
LA 14	HA Duroc Landrace 7	39	32	16	0
LA 18	HA Duroc Landrace 7	28	32	6	0
LA 21	HA Duroc Landrace 6	21	44	13	0
