# Supplementary material for: Identification of gene co-expression clusters in liver tissues from multiple porcine populations with high and low backfat androstenone phenotype
Source: BMC Genet. 2015 Feb 28;16:21. doi: 10.1186/s12863-014-0158-8 (PMC4365963; doi:10.1186/s12863-014-0158-8)
Supplement: Additional file 7 — Microarray cluster GO enrichment. Additional table containing GO enrichment results for microarray clusters. [file 12863_2014_158_MOESM7_ESM.xls]

## Sheet: Sheet1
LA Duroc Landrace GO enrichment results
Cluster Id: LA Duroc Landrace 1
	GO.ID	Term	Annotated	Significant	Expected	enrichment p-value	enriched genes (Entrez gene Id)
	GO:0021915	neural tube development	90	9	3.44	0.00012	100625452, 100525287, 100154376, 100521950, 100153922, 100169702, 100511368, 100516429, 100737077
	GO:0042308	negative regulation of protein import into nucleus	45	7	1.72	0.00022	100154269, 100516429, 100522573, 100579172, 100622612, 100621371, 733702
	GO:0010923	negative regulation of phosphatase activity	49	7	1.87	0.00242	397084, 100124386, 100153535, 100154739, 100627684, 100738591, 100621371
	GO:0006446	regulation of translational initiation	55	8	2.1	0.00432	100520826, 100522801, 100627723, 100736981, 100156570, 100155472, 100522309, 100127158
	GO:0006334	nucleosome assembly	73	8	2.79	0.01134	100157327, 100518283, 100519695, 100624086, 100738859, 100141307, 100515416, 100516889
	GO:0030308	negative regulation of cell growth	115	11	4.39	0.01379	397084, 397656, 100155716, 100513569, 100514648, 100519695, 100519711, 100525383, 100622612, 397123, 100151990
	GO:0006641	triglyceride metabolic process	82	8	3.13	0.01383	733702, 100170127, 100170851, 100516187, 397018, 100525290, 397118, 397378
	GO:0006897	endocytosis	293	12	11.19	0.01429	397477, 100518876, 100624668, 100736754, 100738279, 100738544, 100521692, 733702, 397401, 100151990, 100525290, 397018
	GO:0006366	transcription from RNA polymerase II promoter	1128	47	43.07	0.01477	397600, 733702, 100152963, 100153013, 100153922, 100154269, 100156044, 100169702, 100520763, 100522573, 100526249, 100623068, 100625258, 100627684, 397581, 100624971, 100523409, 100525290, 100519608, 100155227, 100627268, 100517613, 397015, 100154712, 100155716, 100512701, 100514093, 100524332, 100625452, 100622994, 100515986, 100514064, 100523675, 100738591, 100739319, 100141307, 100739605, 1005…
	GO:0007218	neuropeptide signaling pathway	43	5	1.64	0.02316	100037304, 100515029, 100516429, 100524344, 100736754
	GO:0034097	response to cytokine stimulus	410	15	15.66	0.02691	100156877, 100153939, 100512511, 100520826, 100626904, 397123, 396988, 397084, 100144486, 100737077, 100170851, 100525290, 100153464, 100627268, 100518977
	GO:0035239	tube morphogenesis	220	9	8.4	0.02703	100155227, 100625452, 100525287, 100154376, 397600, 100516429, 100525766, 100625258, 100517036
	GO:0000122	negative regulation of transcription from RNA polymerase II promoter	381	22	14.55	0.03514	397600, 733702, 100152963, 100153013, 100153922, 100154269, 100156044, 100169702, 100520763, 100522573, 100526249, 100623068, 100625258, 100627684, 397581, 100624971, 100523409, 100525290, 100519608, 100155227, 100627268, 100517613
	GO:0032355	response to estradiol stimulus	66	6	2.52	0.03963	397084, 733702, 100513238, 100514648, 100522469, 100737077
	GO:0022900	electron transport chain	101	9	3.86	0.04318	396615, 100157156, 100516480, 100624067, 100520312, 100521478, 100737726, 100737997, 397581
	GO:0042632	cholesterol homeostasis	51	5	1.95	0.04424	397018, 692188, 100152963, 100525290, 100516187
Cluster Id: LA Duroc Landrace 2
	GO.ID	Term	Annotated	Significant	Expected	enrichment p-value	enriched genes (Entrez gene Id)
	GO:0006415	translational termination	103	25	1.53	6.8e-24	396980, 396989, 397598, 397650, 414392, 414416, 414419, 414420, 414422, 733671, 751868, 100037994, 100037995, 100155444, 100170119, 100216316, 100512647, 100513643, 100514795, 100516385, 100523526, 100625001, 100627662, 100736809, 100158002
	GO:0000184	nuclear-transcribed mRNA catabolic process, nonsense-mediated decay	128	25	1.9	2.2e-21	396980, 396989, 397598, 397650, 414392, 414416, 414419, 414420, 414422, 733671, 751868, 100037994, 100037995, 100153097, 100155444, 100170119, 100216316, 100512647, 100513643, 100514795, 100516385, 100523526, 100625001, 100627662, 100736809
	GO:0006614	SRP-dependent cotranslational protein targeting to membrane	120	24	1.79	8.2e-21	396980, 396989, 397598, 397650, 414392, 414416, 414419, 414420, 414422, 733671, 751868, 100037994, 100037995, 100155444, 100170119, 100216316, 100512647, 100513643, 100514795, 100516385, 100523526, 100625001, 100627662, 100736809
	GO:0006414	translational elongation	130	24	1.93	6.1e-20	396980, 396989, 397598, 397650, 414392, 414416, 414419, 414420, 414422, 733671, 751868, 100037994, 100037995, 100155444, 100170119, 100216316, 100512647, 100513643, 100514795, 100516385, 100523526, 100625001, 100627662, 100736809
	GO:0019083	viral transcription	165	24	2.46	2e-17	396980, 396989, 397598, 397650, 414392, 414416, 414419, 414420, 414422, 733671, 751868, 100037994, 100037995, 100155444, 100170119, 100216316, 100512647, 100513643, 100514795, 100516385, 100523526, 100625001, 100627662, 100736809
	GO:0006413	translational initiation	177	24	2.63	1e-16	396980, 396989, 397598, 397650, 414392, 414416, 414419, 414420, 414422, 733671, 751868, 100037994, 100037995, 100155444, 100170119, 100216316, 100512647, 100513643, 100514795, 100516385, 100523526, 100625001, 100627662, 100736809
	GO:0006364	rRNA processing	88	8	1.31	0.00018	414392, 414420, 414422, 100037994, 100216316, 100623374, 100627662, 100520407
	GO:0072358	cardiovascular system development	597	12	8.88	0.00572	100523763, 100621462, 100514571, 100127483, 100515777, 100515495, 100624231, 396603, 100156165, 100155489, 100624904, 100514347
	GO:0006805	xenobiotic metabolic process	105	5	1.56	0.02014	403334, 100522018, 100523562, 403104, 100152603
Cluster Id: LA Duroc Landrace 2
	GO.ID	Term	Annotated	Significant	Expected	enrichment p-value	enriched genes (Entrez gene Id)
	GO:0022414	reproductive process	673	8	6.88	0.001	733593, 100155632, 100516340, 100312964, 100152419, 100037993, 100627537, 100520289, 100521913, 100521680, 100736683
	GO:0006614	SRP-dependent cotranslational protein targeting to membrane	120	5	1.23	0.0077	733593, 100037993, 100154318, 100526140, 100627537
	GO:0032502	developmental process	3401	36	34.75	0.023	100511434, 100518857, 100157209, 733685, 100152303, 100152419, 100521680, 100521913, 397398, 100037993, 100522937, 100525716, 100519194, 100525313, 100312964, 100516340, 100144442, 100514454, 100627094, 100524308, 100627354, 100521390, 397344, 397521, 396942, 100049699, 100627271, 100520385, 100736753, 397620, 100511389, 100513688, 100516343, 100524737, 100153301, 100519870
	GO:0006414	translational elongation	130	5	1.33	0.0294	733593, 100037993, 100624328, 100627537, 100153423
	GO:0016071	mRNA metabolic process	537	11	5.49	0.0333	733593, 100037993, 100156671, 100627537, 100513746, 100524202, 100155020, 100155564, 100514028, 100519870, 100525313
Cluster Id: LA Duroc Landrace 3
	GO.ID	Term	Annotated	Significant	Expected	enrichment p-value	enriched genes (Entrez gene Id)
	GO:0022414	reproductive process	673	8	6.88	0.001	733593, 100155632, 100516340, 100312964, 100152419, 100037993, 100627537, 100520289, 100521913, 100521680, 100736683
	GO:0006614	SRP-dependent cotranslational protein targeting to membrane	120	5	1.23	0.0077	733593, 100037993, 100154318, 100526140, 100627537
	GO:0032502	developmental process	3401	36	34.75	0.023	100511434, 100518857, 100157209, 733685, 100152303, 100152419, 100521680, 100521913, 397398, 100037993, 100522937, 100525716, 100519194, 100525313, 100312964, 100516340, 100144442, 100514454, 100627094, 100524308, 100627354, 100521390, 397344, 397521, 396942, 100049699, 100627271, 100520385, 100736753, 397620, 100511389, 100513688, 100516343, 100524737, 100153301, 100519870
	GO:0006414	translational elongation	130	5	1.33	0.0294	733593, 100037993, 100624328, 100627537, 100153423
	GO:0016071	mRNA metabolic process	537	11	5.49	0.0333	733593, 100037993, 100156671, 100627537, 100513746, 100524202, 100155020, 100155564, 100514028, 100519870, 100525313
Cluster Id: LA Duroc Landrace 4
	GO.ID	Term	Annotated	Significant	Expected	enrichment p-value	enriched genes (Entrez gene Id)
	GO:0006414	translational elongation	130	6	0.9	0.00027	396993, 397022, 414390, 100135671, 100514637, 100525692
	GO:0019083	viral transcription	165	6	1.14	0.00052	396993, 414390, 100135671, 100514637, 100525692, 100620235
	GO:0006415	translational termination	103	5	0.71	0.00071	396993, 414390, 100135671, 100514637, 100525692
	GO:0006614	SRP-dependent cotranslational protein targeting to membrane	120	5	0.83	0.00141	396993, 414390, 100135671, 100514637, 100525692
	GO:0000184	nuclear-transcribed mRNA catabolic process, nonsense-mediated decay	128	5	0.88	0.00188	396993, 414390, 100135671, 100514637, 100525692
	GO:0006413	translational initiation	177	5	1.22	0.00748	396993, 414390, 100135671, 100514637, 100525692
	GO:0007599	hemostasis	396	8	2.73	0.01939	397072, 397653, 100125972, 100157972, 733660, 397602, 100155038, 100156913
	GO:0007411	axon guidance	261	5	1.8	0.0341	397653, 414399, 100520614, 100626761, 100157655
	GO:0032869	cellular response to insulin stimulus	174	5	1.2	0.03653	100154379, 100511661, 100515868, 100156913, 100513527
	GO:0043086	negative regulation of catalytic activity	448	8	3.09	0.04606	100515868, 100152012, 100125972, 397072, 100286873, 100144447, 397602, 100514637
Cluster Id: LA Duroc Landrace 5
	GO.ID	Term	Annotated	Significant	Expected	enrichment p-value	enriched genes (Entrez gene Id)
	GO:0055114	oxidation-reduction process	807	27	5.71	3.8e-07	100627803, 100512615, 100513366, 100517137, 100517196, 396590, 397035, 397036, 397117, 397568, 733653, 100152373, 100152950, 100157072, 100157162, 100158181, 100520513, 100738604, 414799, 100526144, 397574, 397604, 100154143, 100516877, 100153608, 100154817, 100048952
	GO:0051289	protein homotetramerization	36	5	0.25	5e-06	733653, 100153608, 100157072, 100517137, 397568
	GO:0006805	xenobiotic metabolic process	105	6	0.74	9.6e-05	733607, 100512615, 100513366, 100517137, 397117, 733653
	GO:0009058	biosynthetic process	3614	31	25.59	0.00485	397438, 100513532, 100157724, 100154509, 100512615, 100152373, 100156228, 100157162, 100627803, 100154160, 396590, 100625049, 397574, 100516877, 100518154, 100512584, 100737003, 100048952, 100523776, 100154817, 100621691, 733607, 100511806, 100625207, 397568, 100517137, 100522709, 397036, 100513130, 100626793, 100154143
	GO:0008203	cholesterol metabolic process	100	7	0.71	0.00515	396590, 100625049, 397574, 445466, 397568, 397036, 414425
	GO:0048869	cellular developmental process	2038	8	14.43	0.0079	100513532, 100513130, 100524872, 100154143, 100157724, 397036, 100516396, 397574
	GO:0042493	response to drug	269	7	1.9	0.0085	100518154, 397036, 397438, 397604, 733667, 100517137, 100521221
	GO:0046395	carboxylic acid catabolic process	157	6	1.11	0.02004	100627803, 397604, 397574, 100516877, 100626793, 100048952
	GO:0006979	response to oxidative stress	225	7	1.59	0.02135	397036, 397568, 100517137, 100518154, 100627803, 100154143, 445535
	GO:0006810	transport	2743	26	19.42	0.02311	396996, 100152095, 100154509, 100622765, 100511806, 445535, 100156470, 100516396, 397212, 100628071, 100517196, 448964, 100518154, 396845, 397035, 397036, 100048952, 100526144, 100154817, 100157162, 100522100, 100522401, 397604, 100512225, 397585, 100737875
	GO:0019439	aromatic compound catabolic process	953	9	6.75	0.03349	100154817, 100518154, 397036, 100522709, 100048952, 414425, 100517137, 100523295, 100155919
	GO:0009166	nucleotide catabolic process	634	6	4.49	0.03466	100154817, 100518154, 100522709, 397036, 100517137, 100523295
	GO:0044255	cellular lipid metabolic process	671	21	4.75	0.03936	397574, 100513366, 100627803, 396590, 445466, 397604, 100516877, 100522100, 397212, 397568, 100512584, 100625049, 733607, 100513872, 100738495, 100517137, 445535, 100513532, 100626793, 100048952, 414425
	GO:0044281	small molecule metabolic process	2031	35	14.38	0.04629	397574, 397438, 100627803, 100513366, 100512615, 100517137, 445466, 100157072, 397036, 100154817, 100518154, 100155919, 100522709, 100157162, 100154160, 396590, 397604, 100516877, 100625049, 397568, 100626793, 100523776, 733607, 397117, 100523295, 448964, 445535, 100513532, 100517196, 100526144, 100048952, 733667, 100516628, 414425
HA Duroc Landrace GO enrichment results
Cluster Id: HA Duroc Landrace 1
	GO.ID	Term	Annotated	Significant	Expected	enrichment p-value	enriched genes (Entrez gene Id)
	GO:0006415	translational termination	103	35	2.68	3.4e-30	396768, 396989, 396993, 397418, 397598, 397650, 414390, 414416, 414419, 414422, 733671, 100037993, 100037994, 100038023, 100038029, 100049695, 100135671, 100155444, 100170119, 100216316, 100512647, 100513643, 100514637, 100514795, 100516385, 100516861, 100521642, 100523526, 100525692, 100623279, 100625001, 100627537, 100627662, 100736809, 100158002
	GO:0006614	SRP-dependent cotranslational protein targeting to membrane	120	37	3.12	4.1e-30	396768, 396989, 396993, 397418, 397598, 397650, 414390, 414416, 414419, 414422, 733671, 100037993, 100037994, 100038023, 100038029, 100049695, 100135671, 100152689, 100155444, 100170119, 100216316, 100511362, 100512647, 100513643, 100514637, 100514795, 100516385, 100516861, 100521642, 100523526, 100525692, 100623279, 100625001, 100625983, 100627537, 100627662, 100736809
	GO:0019083	viral transcription	165	35	4.29	7.7e-30	396768, 396989, 396993, 397418, 397598, 397650, 414390, 414416, 414419, 414422, 733671, 100037993, 100037994, 100038023, 100038029, 100049695, 100135671, 100155444, 100170119, 100216316, 100512647, 100513643, 100514637, 100514795, 100516385, 100516861, 100521642, 100523526, 100525692, 100623279, 100625001, 100627537, 100627662, 100736809, 100620235
	GO:0006413	translational initiation	177	42	4.6	1.3e-27	396768, 396989, 396993, 397418, 397598, 397650, 414390, 414416, 414419, 414422, 733671, 100037993, 100037994, 100038023, 100038029, 100049695, 100135671, 100153958, 100155444, 100170119, 100216316, 100512647, 100513643, 100514637, 100514795, 100516385, 100516861, 100521642, 100523526, 100525692, 100623279, 100625001, 100627537, 100627662, 100736809, 414417, 100520826, 100736981, 100522801, 100627…
	GO:0006414	translational elongation	130	36	3.38	1.8e-27	396768, 396989, 396993, 397418, 397598, 397650, 414390, 414416, 414419, 414422, 733671, 100037993, 100037994, 100038023, 100038029, 100049695, 100135671, 100155444, 100170119, 100216316, 100512647, 100513643, 100514637, 100514795, 100516385, 100516861, 100521642, 100523526, 100525692, 100623279, 100624328, 100625001, 100627537, 100627662, 100736809, 100737048
	GO:0000184	nuclear-transcribed mRNA catabolic process, nonsense-mediated decay	128	35	3.33	1.6e-26	396768, 396989, 396993, 397418, 397598, 397650, 397656, 414390, 414416, 414419, 414422, 733671, 100037993, 100037994, 100038023, 100038029, 100049695, 100135671, 100155444, 100170119, 100216316, 100512647, 100513643, 100514637, 100514795, 100516385, 100516861, 100521642, 100523526, 100525692, 100623279, 100625001, 100627537, 100627662, 100736809
	GO:0006099	tricarboxylic acid cycle	28	9	0.73	2.1e-08	396999, 399540, 414412, 100048954, 100157242, 100526144, 100627128, 100739668, 399539
	GO:0022904	respiratory electron transport chain	92	13	2.39	2e-07	396615, 396956, 414412, 100048954, 100154319, 100154817, 100157156, 100524308, 100524613, 100624067, 100516161, 100516402, 100523751
	GO:0042273	ribosomal large subunit biogenesis	17	6	0.44	2.8e-06	414422, 100037994, 100135671, 100216316, 100525313, 100627662
	GO:0055114	oxidation-reduction process	807	55	20.98	7.9e-05	100154056, 100157716, 396999, 399540, 414412, 100048954, 100157242, 100526144, 100627128, 100739668, 399539, 100152555, 100517196, 396932, 397036, 397189, 397403, 397443, 403107, 403111, 403215, 733653, 100153541, 100154319, 100154728, 100155717, 100156930, 100157162, 100158181, 100301559, 100312964, 100620470, 396615, 100524293, 397132, 100516402, 397574, 497050, 397604, 100156186, 100152260, 40…
	GO:0002479	antigen processing and presentation of exogenous peptide antigen via MHC class I, TAP-dependent	68	8	1.77	0.00036	396966, 397418, 100156204, 100156790, 100511362, 100514637, 100519870, 100626738
	GO:0006446	regulation of translational initiation	55	7	1.43	0.00109	414417, 100520826, 100522801, 100627717, 100736981, 100522309, 100624590
	GO:0009792	embryo development ending in birth or egg hatching	452	12	11.75	0.00138	100513527, 100736651, 100037952, 414437, 396692, 100516385, 100521680, 100524872, 100620235, 100627410, 397084, 733660
	GO:0006364	rRNA processing	88	9	2.29	0.00197	100516861, 414422, 100037994, 100038023, 100135671, 100216316, 100623279, 100627662, 100520407
	GO:0044281	small molecule metabolic process	2031	79	52.8	0.00518	397574, 397115, 397438, 100157716, 497050, 397132, 396999, 396968, 414412, 100739668, 100627128, 397036, 100154319, 100156085, 100154612, 733683, 100520587, 595116, 100151822, 100152555, 100518253, 100624328, 396956, 100154817, 100157156, 100519870, 100153026, 100624590, 100518652, 100620180, 100157162, 397034, 100144447, 100156790, 100626738, 100154232, 100153052, 397443, 100301559, 396932, 1005…
	GO:0042255	ribosome assembly	20	6	0.52	0.00624	100038023, 100155444, 100516385, 595107, 100525313, 100624590
	GO:0040017	positive regulation of locomotion	204	6	5.3	0.00644	494019, 397084, 100522049, 100521680, 100627410, 494464
	GO:0000209	protein polyubiquitination	168	11	4.37	0.00724	396966, 397036, 397418, 100156790, 100157972, 100514637, 100519870, 100626738, 100513527, 100522589, 100523265
	GO:0072593	reactive oxygen species metabolic process	92	9	2.39	0.00728	100516161, 100516402, 100152260, 397036, 100154319, 100516343, 100144442, 100519976, 100142665
	GO:0006977	DNA damage response, signal transduction by p53 class mediator resulting in cell cycle arrest	67	6	1.74	0.00775	396966, 397418, 100156790, 100514637, 100519870, 100626738
	GO:0006796	phosphate-containing compound metabolic process	2326	59	60.46	0.00793	100153160, 397036, 397418, 414437, 100516161, 100144442, 100524613, 100516402, 100523751, 733683, 100520587, 595116, 100151822, 100152555, 100518253, 100624328, 100154612, 396956, 100154817, 100157156, 100519870, 100153026, 100624590, 396603, 397084, 100517004, 100620235, 100622217, 100151828, 397656, 100153256, 100522469, 100522049, 100124379, 100512584, 100037303, 100512870, 100155997, 10015268…
	GO:0045471	response to ethanol	68	6	1.77	0.00832	396968, 397036, 100154232, 100312964, 100513629, 100154319
	GO:0051436	negative regulation of ubiquitin-protein ligase activity involved in mitotic cell cycle	69	6	1.79	0.00892	396966, 397418, 100156790, 100514637, 100519870, 100626738
	GO:0042542	response to hydrogen peroxide	62	5	1.61	0.01008	397036, 100154319, 100522469, 397656, 100516343
	GO:0051437	positive regulation of ubiquitin-protein ligase activity involved in mitotic cell cycle	71	6	1.85	0.01021	396966, 397418, 100156790, 100514637, 100519870, 100626738
	GO:0006956	complement activation	47	5	1.22	0.01223	414437, 100037952, 100037954, 100124383, 100620468
	GO:0042493	response to drug	269	15	6.99	0.01227	397036, 397061, 397084, 397438, 397604, 100154232, 100154319, 100155038, 100157716, 100513527, 100518587, 100519604, 100152549, 396603, 403111
	GO:0097194	execution phase of apoptosis	89	5	2.31	0.01235	100154319, 397036, 397236, 100624590, 414390, 100153541, 733671
	GO:0042274	ribosomal small subunit biogenesis	25	6	0.65	0.01267	100038023, 100155444, 100516385, 100516861, 100525313, 100623279
	GO:0006521	regulation of cellular amino acid metabolic process	55	5	1.43	0.01382	397034, 100144447, 100156790, 100519870, 100626738
	GO:0008637	apoptotic mitochondrial changes	54	5	1.4	0.01413	100154319, 100153541, 100517196, 100516402, 100627352
	GO:0006412	translation	453	55	11.78	0.01592	396966, 414390, 100038029, 100152689, 100511362, 100517228, 100524194, 100525608, 100625983, 414422, 100037994, 396993, 414419, 397598, 397418, 397650, 100623279, 733671, 100514795, 100514637, 100627662, 100523526, 100512647, 100627537, 100216316, 396768, 100037993, 100736809, 100135671, 100170119, 414417, 396989, 100625001, 100516861, 100038023, 100737048, 414416, 100049695, 100153958, 100155444…
	GO:0006879	cellular iron ion homeostasis	58	5	1.51	0.0171	396998, 397036, 397061, 406870, 733646
	GO:0051591	response to cAMP	57	5	1.48	0.0179	100312964, 100516161, 100518587, 100522469, 100157716
	GO:0031145	anaphase-promoting complex-dependent proteasomal ubiquitin-dependent protein catabolic process	81	6	2.11	0.01868	396966, 397418, 100156790, 100514637, 100519870, 100626738
	GO:0006805	xenobiotic metabolic process	105	7	2.73	0.01951	397132, 403111, 403215, 497050, 733607, 733653, 100152603
	GO:0000084	S phase of mitotic cell cycle	107	7	2.78	0.02141	396966, 397418, 100156790, 100156829, 100514637, 100519870, 100626738, 100151828
	GO:0048667	cell morphogenesis involved in neuron differentiation	404	8	10.5	0.02211	414399, 100153160, 100737643, 100521642, 100151828, 396603, 396738, 397036
	GO:0005975	carbohydrate metabolic process	651	18	16.92	0.02258	100156085, 100157242, 100511376, 100622692, 406870, 100623255, 399536, 100521183, 100152603, 100154056, 100157716, 100156392, 397602, 100124379, 100738866, 100155766, 100156204, 100517665
	GO:0016071	mRNA metabolic process	537	48	13.96	0.02394	396768, 396989, 396993, 397418, 397598, 397650, 397656, 414390, 414416, 414419, 414422, 733671, 100037993, 100037994, 100038023, 100038029, 100049695, 100135671, 100155444, 100170119, 100216316, 100512647, 100513643, 100514637, 100514795, 100516385, 100516861, 100521642, 100523526, 100525692, 100623279, 100625001, 100627537, 100627662, 100736809, 100153480, 100524872, 100153958, 100155475, 100620…
	GO:0042330	taxis	420	9	10.92	0.02626	494464, 494019, 414399, 100153160, 397084, 100516396, 100521642, 100513451, 100519976
	GO:0048869	cellular developmental process	2038	40	52.98	0.02752	100521183, 100359359, 396692, 397084, 100525716, 100524872, 100513527, 414399, 100153160, 100737643, 100521680, 100627410, 100144442, 397656, 100519976, 100620468, 733689, 100627415, 100524308, 494464, 414390, 100155887, 100153480, 100151828, 396603, 100521642, 397036, 100621462, 100524293, 100152573, 100294688, 733660, 100154319, 396738, 100155717, 100516396, 100524842, 397574, 100519870, 100157…
	GO:0009790	embryo development	730	22	18.98	0.02848	100513527, 100736651, 100037952, 414437, 100522469, 397084, 396692, 733671, 100126844, 100516861, 100521642, 100525716, 100516385, 100521680, 100524872, 100620235, 100627410, 100518587, 100153480, 100516343, 397036, 733660
	GO:0010243	response to organonitrogen compound	474	19	12.32	0.03181	396603, 733646, 100038023, 100153160, 397084, 733607, 100294688, 397438, 397604, 100154232, 100513527, 397061, 100312964, 100157716, 100126844, 100152603, 100516161, 100518587, 100522469
	GO:0043161	proteasome-mediated ubiquitin-dependent protein catabolic process	233	13	6.06	0.03914	100511362, 396966, 397418, 100156790, 100514637, 100519870, 100626738, 100737265, 397036, 100513527, 100523265, 397656, 100516343
	GO:0002576	platelet degranulation	74	5	1.92	0.04319	397084, 403164, 100154056, 100155929, 100626178
	GO:0051258	protein polymerization	130	6	3.38	0.04556	396738, 100154518, 100523377, 403164, 100518253, 100620468
	GO:0001666	response to hypoxia	168	8	4.37	0.04611	397061, 397084, 497050, 100154319, 100513527, 100519604, 100620468, 100627352
Cluster Id: HA Duroc Landrace 2
	GO.ID	Term	Annotated	Significant	Expected	enrichment p-value	enriched genes (Entrez gene Id)
	GO:0009166	nucleotide catabolic process	634	11	10.57	0.0027	100523703, 100524008, 100620478, 100736618, 100624668, 100155921, 100523971, 100157346, 100524814, 100153912, 100516255
	GO:0007156	homophilic cell adhesion	63	5	1.05	0.0039	100516429, 100520035, 100520617, 100524756, 100626940
	GO:0035239	tube morphogenesis	220	6	3.67	0.0055	100625100, 100154376, 397600, 100516429, 100505387, 100625258
	GO:0021915	neural tube development	90	5	1.5	0.0108	100625100, 100154376, 100153922, 100511368, 100516429
	GO:0009987	cellular process	10078	173	168.03	0.0492	100153247, 397011, 100151990, 100512472, 100525752, 100517976, 100521032, 100620967, 100512048, 100516227, 100127158, 397600, 414912, 100153922, 100154269, 100505387, 100520763, 100625100, 100625258, 100624971, 100519608, 100517613, 100518248, 100157416, 100154192, 100514412, 100514454, 100517759, 100515416, 100516187, 100512848, 100625088, 100155571, 100519826, 100628160, 100155921, 100626956, 1…
Cluster Id: HA Duroc Landrace 3
	GO.ID	Term	Annotated	Significant	Expected	enrichment p-value	enriched genes (Entrez gene Id)
	GO:0055114	oxidation-reduction process	807	11	5.43	0.01153	100157080, 100037299, 100153301, 100155731, 100312978, 100513962, 100515594, 100524069, 100627727, 399535, 100125971
	GO:0007264	small GTPase mediated signal transduction	558	6	3.75	0.01436	100155905, 100525827, 100621371, 100627723, 100156417, 100521609
	GO:0008152	metabolic process	7749	58	52.1	0.02045	100153965, 100621703, 100519021, 100521609, 100048955, 100628241, 100739296, 100517640, 100153189, 733698, 100153301, 399535, 100153961, 100155731, 100157471, 100515594, 100157095, 100524069, 100157080, 100156417, 100627727, 100037299, 100312978, 100513962, 444999, 100155905, 100525827, 100627723, 397398, 100524483, 100512046, 100521516, 100523737, 100153041, 100521164, 100526062, 100523812, 1001…
Cluster Id: HA Duroc Landrace 5
	GO.ID	Term	Annotated	Significant	Expected	enrichment p-value	enriched genes (Entrez gene Id)
	GO:0010951	negative regulation of endopeptidase activity	109	6	0.56	5.4e-06	396937, 397688, 100125972, 100155945, 397072, 100519789
	GO:0055114	oxidation-reduction process	807	16	4.12	0.00011	100512615, 100513366, 100517137, 100516841, 396590, 397030, 397035, 397568, 399538, 403326, 733634, 100144511, 100521900, 100738604, 414799, 100048952
	GO:0023052	signaling	3617	13	18.48	0.04674	100515857, 100521900, 397072, 100144511, 100156419, 397568, 100125375, 100518890, 100517137, 397593, 100523295, 100738527, 100152095
	GO:0000003	reproduction	750	6	3.83	0.04884	100518890, 397419, 733593, 397593, 100513366, 100517137
